# Supplementary material for: Optimal PEEP Obtained by Titrating Inspiratory Oxygen Fraction Versus Electrical Impedance Tomography in Patients with High Risk of Intraoperative Atelectasis: A Randomized Controlled Trial
Source: Bioengineering (Basel). 2026 May 3;13(5):533. doi: 10.3390/bioengineering13050533 (PMC13203537; doi:10.3390/bioengineering13050533)
Supplement: Supplementary file 1 [file bioengineering-13-00533-s001.zip]

Archive with 1 entries (1 files):
- bioengineering-4187940-supplementary.pdf
